# Supplementary material for: An mRNA Vaccine Expressing Blood-Stage Malaria Antigens Induces Complete Protection Against Lethal Plasmodium yoelii
Source: Vaccines (Basel). 2025 Jun 28;13(7):702. doi: 10.3390/vaccines13070702 (PMC12300687; doi:10.3390/vaccines13070702)
Supplement: Supplementary file 1 [file vaccines-13-00702-s001.zip]

Archive with 1 entries (1 files):
- vaccines-3670271-supplementary.pdf
